# Supplementary material for: A Necroptosis-Related lncRNA-Based Signature to Predict Prognosis and Probe Molecular Characteristics of Stomach Adenocarcinoma
Source: Front Genet. 2022 Mar 7;13:833928. doi: 10.3389/fgene.2022.833928 (PMC8940523; doi:10.3389/fgene.2022.833928)
Supplement: Supplementary file 1 [file Table2.XLSX]

## Sheet: Sheet1
Necroptosis	IncRNA	Cor	Pvalue	Regulation
AXL	C10orf55	0.516478	5.87807e-27	postive
ADAM17	ODC1-DT	0.352567	2.04038e-12	postive
FAS	LINC00996	0.336897	2.09792e-11	postive
FASLG	LINC00996	0.537194	2.01666e-29	postive
ZBP1	LINC00996	0.541728	5.52357e-30	postive
TNFAIP3	LINC00996	0.41927	2.13476e-17	postive
UHRF1	REPIN1-AS1	0.3519	2.25917e-12	postive
FADD	LINC02747	0.432581	1.56372e-18	postive
UHRF1	HHLA3-AS1	0.301323	2.60753e-09	postive
PELI1	HHLA3-AS1	0.39987	7.87284e-16	postive
ZBP1	OSTN-AS1	0.367824	1.85774e-13	postive
AXL	BARX1-DT	0.37668	4.35561e-14	postive
RIPK3	KDM7A-DT	0.335965	2.39997e-11	postive
TNFRSF1A	OSGEPL1-AS1	-0.335862	2.43601e-11	negative
TNFRSF1A	SREBF2-AS1	-0.301788	2.45823e-09	negative
AXL	SREBF2-AS1	-0.337522	1.91662e-11	negative
BRAF	ARAP1-AS2	0.337951	1.8008e-11	postive
TNFAIP3	ARAP1-AS2	0.350576	2.76316e-12	postive
ADAM17	ARAP1-AS2	0.309885	8.65287e-10	postive
BRAF	ZBTB40-IT1	0.399631	8.21752e-16	postive
ADAM17	ZBTB40-IT1	0.300238	2.99112e-09	postive
TICAM1	NIFK-AS1	-0.302614	2.21303e-09	negative
ITPK1	NIFK-AS1	-0.343716	7.73275e-12	negative
FAS	TFAP2E-AS1	0.316532	3.58457e-10	postive
ZBP1	TFAP2E-AS1	0.422085	1.24014e-17	postive
PARP1	TFAP2E-AS1	0.345185	6.21598e-12	postive
TNFAIP3	TFAP2E-AS1	0.304134	1.82241e-09	postive
BRAF	STARD4-AS1	0.310818	7.65616e-10	postive
CDC37	STARD4-AS1	-0.348098	4.01892e-12	negative
PGAM5	STARD4-AS1	-0.313442	5.41424e-10	negative
AXL	LINC02106	0.380244	2.3993e-14	postive
FAS	LINC02328	0.304264	1.79228e-09	postive
FASLG	LINC02328	0.330111	5.53059e-11	postive
ZBP1	LINC00861	0.356509	1.11193e-12	postive
TNFAIP3	LINC00861	0.322911	1.50721e-10	postive
TNFRSF1A	THUMPD3-AS1	-0.328625	6.81645e-11	negative
ITPK1	THUMPD3-AS1	-0.34201	9.94923e-12	negative
ITPK1	GIHCG	-0.306876	1.28023e-09	negative
BRD4	PPP1R26-AS1	0.315819	3.94421e-10	postive
FAS	TRG-AS1	0.43096	2.16291e-18	postive
FASLG	TRG-AS1	0.659701	3.33129e-48	postive
ZBP1	TRG-AS1	0.605316	7.4021e-39	postive
BIRC3	TRG-AS1	0.40754	1.9446e-16	postive
TNFAIP3	TRG-AS1	0.455021	1.45685e-20	postive
AXL	NR2F2-AS1	0.344101	7.30281e-12	postive
PGAM5	NR2F2-AS1	-0.339674	1.40137e-11	negative
CDC37	LAMC1-AS1	-0.322191	1.66383e-10	negative
ADAM17	HCG15	0.369742	1.36193e-13	postive
AXL	LINC01778	0.307818	1.13299e-09	postive
AXL	MIR99AHG	0.357691	9.25473e-13	postive
UHRF1	MIR99AHG	-0.365685	2.61957e-13	negative
CDC37	MIR99AHG	-0.309603	8.97737e-10	negative
PGAM5	MIR99AHG	-0.368613	1.63545e-13	negative
UHRF1	MIR22HG	-0.350129	2.95734e-12	negative
PGAM5	MIR22HG	-0.31293	5.79463e-10	negative
BIRC2	ACAP2-IT1	0.343375	8.13245e-12	postive
SP1	ACAP2-IT1	0.425321	6.59984e-18	postive
BRAF	ACAP2-IT1	0.437865	5.36351e-19	postive
ADAM17	ACAP2-IT1	0.359015	7.52719e-13	postive
RIPK3	MKLN1-AS	0.307889	1.12255e-09	postive
AXL	LRRC8C-DT	0.330405	5.30517e-11	postive
BRAF	SH3BP5-AS1	0.351002	2.59017e-12	postive
FADD	SHANK2-AS2	0.30773	1.14594e-09	postive
FADD	RAET1E-AS1	0.41659	3.56352e-17	postive
UHRF1	RAET1E-AS1	0.377165	4.01789e-14	postive
PGAM5	RAET1E-AS1	0.33024	5.43057e-11	postive
FADD	UBL7-AS1	0.302471	2.25358e-09	postive
ADAM17	UBL7-AS1	0.322201	1.66156e-10	postive
FAS	BANCR	0.311828	6.70273e-10	postive
FASLG	BANCR	0.331123	4.79316e-11	postive
SP1	LINC02035	0.321596	1.80491e-10	postive
BRAF	LINC02035	0.383026	1.49859e-14	postive
CDC37	LINC02035	-0.309023	9.68433e-10	negative
ADAM17	LINC02035	0.324699	1.17791e-10	postive
BRAF	GNG12-AS1	0.32131	1.87699e-10	postive
UHRF1	GNG12-AS1	-0.305629	1.50397e-09	negative
CDC37	GNG12-AS1	-0.384689	1.12886e-14	negative
PGAM5	GNG12-AS1	-0.323863	1.32205e-10	negative
BIRC3	LINC02084	0.304089	1.83302e-09	postive
AXL	PICSAR	0.339917	1.35249e-11	postive
AXL	BAALC-AS1	0.353839	1.67898e-12	postive
FASLG	LINC00528	0.307872	1.12502e-09	postive
ZBP1	LINC00528	0.453015	2.2442e-20	postive
TNFAIP3	LINC00528	0.381839	1.83305e-14	postive
ADAM17	LINC01410	0.348536	3.76252e-12	postive
PARP1	DTNB-AS1	0.597593	1.13192e-37	postive
ADAM17	LINC01126	0.329293	6.20615e-11	postive
ADAM17	USP46-DT	0.362396	4.42219e-13	postive
TNFAIP3	LINC01550	0.30116	2.6621e-09	postive
ZBP1	COPDA1	0.3264	9.30291e-11	postive
SP1	PSMD6-AS2	0.372017	9.40058e-14	postive
BRAF	PSMD6-AS2	0.38496	1.0777e-14	postive
CDC37	PSMD6-AS2	-0.321219	1.90033e-10	negative
FASLG	MMP2-AS1	0.308318	1.06172e-09	postive
BIRC2	LINC00630	0.324239	1.25522e-10	postive
BRAF	LINC00630	0.358496	8.16299e-13	postive
ADAM17	LINC00630	0.389013	5.36065e-15	postive
PARP1	LINC00649	0.434193	1.13029e-18	postive
ZBP1	LINC02273	0.320015	2.23925e-10	postive
TNFAIP3	LINC02273	0.30517	1.59548e-09	postive
MLKL	CNN3-DT	-0.362076	4.65151e-13	negative
AXL	CNN3-DT	0.360898	5.60138e-13	postive
ADAM17	ACVR2B-AS1	0.326072	9.73721e-11	postive
BRD4	GHRLOS	0.406151	2.51186e-16	postive
AXL	LNCAROD	0.494985	1.42456e-24	postive
UHRF1	LINC02762	-0.307745	1.1437e-09	negative
TNFRSF1A	RAB30-DT	-0.333058	3.64076e-11	negative
TNFAIP3	GK-IT1	0.353249	1.83793e-12	postive
PGAM5	FAM222A-AS1	0.345147	6.25144e-12	postive
FAS	SERPINB9P1	0.374071	6.70845e-14	postive
PARP1	SERPINB9P1	0.490743	4.02441e-24	postive
BIRC3	LINC02605	0.302298	2.30396e-09	postive
BIRC2	THAP9-AS1	0.361931	4.75898e-13	postive
AXL	LINC00460	0.381247	2.02577e-14	postive
AXL	RAP2C-AS1	0.405348	2.91047e-16	postive
CDC37	RAP2C-AS1	-0.317241	3.25868e-10	negative
PGAM5	RAP2C-AS1	-0.337174	2.01553e-11	negative
BIRC2	ARHGAP42-AS1	0.376442	4.53105e-14	postive
FASLG	PTPRN2-AS1	0.412994	7.03713e-17	postive
TNFAIP3	PTPRN2-AS1	0.327676	7.78526e-11	postive
AXL	LINC01615	0.477841	8.67814e-23	postive
FAS	LINC01480	0.316025	3.83653e-10	postive
FASLG	LINC01480	0.516205	6.31766e-27	postive
ZBP1	LINC01480	0.383764	1.32185e-14	postive
AXL	HAND2-AS1	0.374943	5.80925e-14	postive
BRAF	NORAD	0.309424	9.19082e-10	postive
FASLG	LINC02611	0.314998	4.4013e-10	postive
AXL	MAGI2-AS3	0.4493	4.96038e-20	postive
UHRF1	MAGI2-AS3	-0.37261	8.52941e-14	negative
CDC37	MAGI2-AS3	-0.359119	7.4055e-13	negative
PGAM5	MAGI2-AS3	-0.425896	5.89534e-18	negative
BRAF	PAXBP1-AS1	0.3654	2.7418e-13	postive
CDC37	PAXBP1-AS1	-0.301418	2.57643e-09	negative
ITPK1	PAXBP1-AS1	-0.310642	7.83508e-10	negative
FAS	PAXIP1-AS2	0.359895	6.5576e-13	postive
TLR3	PAXIP1-AS2	0.437251	6.07883e-19	postive
SP1	PAXIP1-AS2	0.338356	1.69793e-11	postive
BRAF	PAXIP1-AS2	0.425095	6.8985e-18	postive
UHRF1	TYMSOS	0.326565	9.09075e-11	postive
PGAM5	TYMSOS	0.327467	8.01686e-11	postive
BIRC2	ANAPC1P2	0.304976	1.63569e-09	postive
BRAF	ANAPC1P2	0.364097	3.37528e-13	postive
ADAM17	ANAPC1P2	0.314105	4.95756e-10	postive
PGAM5	MIR29B2CHG	-0.328828	6.62485e-11	negative
BRAF	MCM3AP-AS1	0.343546	7.93004e-12	postive
UHRF1	SNHG16	0.463131	2.46463e-21	postive
PGAM5	SNHG16	0.410119	1.20522e-16	postive
ZBP1	LINC00525	0.337559	1.90638e-11	postive
ITPK1	ODF2-AS1	-0.30153	2.54001e-09	negative
TNFAIP3	ADAMTSL4-AS1	0.438371	4.8359e-19	postive
AXL	DANCR	-0.304492	1.74077e-09	negative
AXL	LINC00973	0.481967	3.29658e-23	postive
TNFRSF1A	SBNO1-AS1	-0.315434	4.15246e-10	negative
ITPK1	ZNF561-AS1	-0.309052	9.64826e-10	negative
FAS	PCED1B-AS1	0.384312	1.20385e-14	postive
ZBP1	PCED1B-AS1	0.327329	8.17248e-11	postive
PARP1	PCED1B-AS1	0.547687	9.7697e-31	postive
AXL	MSC-AS1	0.376392	4.569e-14	postive
TNFAIP3	MSC-AS1	0.336176	2.32828e-11	postive
FAS	KCNMB2-AS1	-0.300397	2.93179e-09	negative
PARP1	EPS15-AS1	0.462133	3.07466e-21	postive
SP1	ZNF32-AS2	0.316511	3.59488e-10	postive
BRAF	ZNF32-AS2	0.375557	5.24797e-14	postive
AXL	BCAR3-AS1	-0.313444	5.41274e-10	negative
PARP1	MYOSLID	0.591116	1.05409e-36	postive
TNFRSF1A	HCG25	-0.305008	1.62898e-09	negative
PARP1	RFX5-AS1	0.320711	2.03681e-10	postive
ADAM17	PTOV1-AS1	0.302944	2.12177e-09	postive
FAS	TDRKH-AS1	-0.334329	3.03604e-11	negative
TLR3	TDRKH-AS1	-0.346826	4.86505e-12	negative
PARP1	RALGPS2-AS1	0.348522	3.77041e-12	postive
UHRF1	DDX11-AS1	0.394358	2.10346e-15	postive
TNFRSF1A	VASH1-AS1	-0.326752	8.85715e-11	negative
PARP1	PRKAR1B-AS1	0.456792	9.92254e-21	postive
FAS	LINC01943	0.301521	2.54293e-09	postive
FASLG	LINC01943	0.520885	1.8153e-27	postive
ZBP1	LINC01943	0.426188	5.56743e-18	postive
TNFAIP3	LINC01943	0.329859	5.73036e-11	postive
RIPK1	ARF4-AS1	-0.300456	2.90979e-09	negative
AXL	ADAMTS9-AS2	0.409845	1.26836e-16	postive
UHRF1	ADAMTS9-AS2	-0.325831	1.00683e-10	negative
PGAM5	ADAMTS9-AS2	-0.332467	3.9605e-11	negative
SP1	DTX2P1-UPK3BP1-PMS2P11	0.318356	2.80365e-10	postive
UHRF1	FAM198B-AS1	-0.303932	1.87018e-09	negative
TNFAIP3	ADAMTSL4-AS2	0.442337	2.13648e-19	postive
TNFRSF1A	KDM4A-AS1	-0.35096	2.60679e-12	negative
BRAF	KANSL1L-AS1	0.33051	5.22763e-11	postive
FASLG	LINC00539	0.393969	2.25299e-15	postive
UHRF1	NUP153-AS1	0.378631	3.14552e-14	postive
PARP1	NUP153-AS1	0.427839	4.02091e-18	postive
PGAM5	NUP153-AS1	0.33531	2.63743e-11	postive
UHRF1	LINC01278	-0.318232	2.85112e-10	negative
CDC37	LINC01278	-0.352624	2.02266e-12	negative
PGAM5	LINC01278	-0.319874	2.28241e-10	negative
CDC37	LINC00294	-0.315715	3.99908e-10	negative
TNFAIP3	PDE2A-AS2	0.320971	1.96572e-10	postive
BRAF	ATXN1-AS1	0.331999	4.23319e-11	postive
PARP1	ERICD	0.34546	5.96698e-12	postive
BRD4	SNHG4	0.320904	1.98392e-10	postive
ADAM17	SNHG4	0.319554	2.38383e-10	postive
AXL	MIR1-1HG-AS1	0.365161	2.8486e-13	postive
RIPK1	SNHG6	-0.311939	6.60531e-10	negative
FAS	VIM-AS1	0.396973	1.32254e-15	postive
FASLG	VIM-AS1	0.308053	1.0989e-09	postive
FAS	ITGB2-AS1	0.36392	3.47185e-13	postive
ZBP1	ITGB2-AS1	0.384843	1.09945e-14	postive
PARP1	ITGB2-AS1	0.418051	2.69658e-17	postive
ITPK1	DLGAP1-AS1	-0.303873	1.88437e-09	negative
TNFAIP3	LINC02773	0.354797	1.44891e-12	postive
FASLG	MMP25-AS1	0.484592	1.76878e-23	postive
ZBP1	MMP25-AS1	0.330052	5.57669e-11	postive
BIRC3	MMP25-AS1	0.322777	1.53516e-10	postive
AXL	MIR4435-2HG	0.32773	7.72712e-11	postive
AXL	MIR100HG	0.459623	5.34643e-21	postive
UHRF1	MIR100HG	-0.355462	1.30765e-12	negative
PGAM5	MIR100HG	-0.360252	6.20006e-13	negative
FAS	TRPM2-AS	-0.340312	1.27647e-11	negative
AXL	CHROMR	0.33111	4.8024e-11	postive
ITPK1	CHROMR	-0.317256	3.25202e-10	negative
FAS	LINC01094	0.337217	2.00299e-11	postive
BRD4	STARD7-AS1	0.305661	1.49765e-09	postive
BRAF	STARD7-AS1	0.347148	4.63541e-12	postive
ADAM17	CFAP58-DT	0.321444	1.84286e-10	postive
ADAM17	LINC01419	0.36892	1.55622e-13	postive
TNFAIP3	CFLAR-AS1	0.329943	5.66328e-11	postive
BRAF	FLNB-AS1	0.306409	1.35988e-09	postive
FASLG	LINC00582	0.332851	3.7501e-11	postive
ZBP1	LINC00582	0.459172	5.90128e-21	postive
BRAF	DUBR	0.31169	6.82542e-10	postive
AXL	DUBR	0.314717	4.56965e-10	postive
PARP1	LINC02542	0.665678	2.36953e-49	postive
PGAM5	MRPL20-AS1	0.311695	6.82142e-10	postive
CDC37	SGMS1-AS1	-0.307203	1.22716e-09	negative
PGAM5	MEG3	-0.313447	5.41079e-10	negative
PARP1	A1BG-AS1	0.322255	1.64916e-10	postive
TNFAIP3	A1BG-AS1	0.348327	3.88302e-12	postive
PARP1	DDN-AS1	0.38109	2.08016e-14	postive
AXL	BNC2-AS1	0.386244	8.6466e-15	postive
BRAF	LINC01128	0.302087	2.36642e-09	postive
UHRF1	CRIM1-DT	-0.335654	2.5101e-11	negative
PGAM5	CRIM1-DT	-0.316948	3.38951e-10	negative
BRD4	UCKL1-AS1	0.304003	1.85321e-09	postive
BRAF	LINC00641	0.302664	2.19895e-09	postive
CDC37	LINC00641	-0.367906	1.83331e-13	negative
PGAM5	LINC00641	-0.312589	6.062e-10	negative
PGAM5	NRAV	0.376104	4.79308e-14	postive
AXL	CARMN	0.357292	9.84753e-13	postive
BRAF	SDCBP2-AS1	0.32662	9.02178e-11	postive
AXL	SERTAD4-AS1	0.356114	1.18217e-12	postive
UHRF1	SERTAD4-AS1	-0.328176	7.25915e-11	negative
PGAM5	SERTAD4-AS1	-0.334672	2.89046e-11	negative
AXL	MIR193BHG	0.593283	5.02359e-37	postive
BRD4	PRKCZ-AS1	0.421407	1.41415e-17	postive
BRAF	PRKCZ-AS1	0.346326	5.24286e-12	postive
BRD4	LINC02878	0.347384	4.47401e-12	postive
AXL	NALT1	0.312357	6.25035e-10	postive
FASLG	ETV7-AS1	0.358133	8.63882e-13	postive
ZBP1	ETV7-AS1	0.36228	4.50348e-13	postive
BIRC3	ETV7-AS1	0.300464	2.90681e-09	postive
AXL	LINC02256	0.318582	2.7196e-10	postive
UHRF1	HHIP-AS1	-0.304322	1.77913e-09	negative
FAS	USP30-AS1	0.451631	3.01931e-20	postive
FASLG	USP30-AS1	0.703585	2.66673e-57	postive
MLKL	USP30-AS1	0.345677	5.77692e-12	postive
TLR3	USP30-AS1	0.431623	1.89475e-18	postive
ZBP1	USP30-AS1	0.50521	1.09749e-25	postive
BIRC3	USP30-AS1	0.353117	1.87551e-12	postive
TLR3	OSER1-DT	-0.30428	1.78858e-09	negative
FAS	LINC02446	0.441981	2.30021e-19	postive
FASLG	LINC02446	0.827621	1.39149e-95	postive
MLKL	LINC02446	0.300245	2.9886e-09	postive
ZBP1	LINC02446	0.416933	3.33817e-17	postive
BIRC3	LINC02446	0.394218	2.15603e-15	postive
SP1	LINC02446	0.3011	2.68242e-09	postive
TNFAIP3	LINC02446	0.311183	7.29695e-10	postive
PARP1	LINC02416	0.413456	6.45103e-17	postive
AXL	LINC00519	0.394659	1.99431e-15	postive
FASLG	TFAP2A-AS1	0.342496	9.26042e-12	postive
TICAM1	SNHG14	-0.306133	1.40932e-09	negative
CDC37	SNHG14	-0.310801	7.67249e-10	negative
PGAM5	VPS9D1-AS1	0.370055	1.29439e-13	postive
TNFRSF1A	PSMA3-AS1	-0.300129	3.03264e-09	negative
TICAM1	PSMA3-AS1	-0.321541	1.81847e-10	negative
CDC37	PSMA3-AS1	-0.329259	6.23519e-11	negative
UHRF1	POLH-AS1	0.335659	2.50829e-11	postive
FADD	RASSF10-DT	0.334378	3.01504e-11	postive
RIPK3	DNMBP-AS1	0.3165	3.60001e-10	postive
AXL	ACTA2-AS1	0.392092	3.13367e-15	postive
UHRF1	ACTA2-AS1	-0.325662	1.03071e-10	negative
PGAM5	ACTA2-AS1	-0.350335	2.86613e-12	negative
AXL	TM4SF19-AS1	0.334514	2.95658e-11	postive
FAS	ELF3-AS1	-0.302498	2.24606e-09	negative
AXL	SCAT1	0.501175	3.04915e-25	postive
ADAM17	LINC00472	0.331148	4.77616e-11	postive
FAS	AFDN-DT	-0.351238	2.49871e-12	negative
BRAF	BET1-AS1	0.315415	4.16315e-10	postive
SP1	SEMA3F-AS1	0.309696	8.86944e-10	postive
BRAF	SEMA3F-AS1	0.309814	8.73284e-10	postive
FAS	HLA-DQB1-AS1	0.397513	1.20103e-15	postive
FASLG	HLA-DQB1-AS1	0.412093	8.33511e-17	postive
ZBP1	HLA-DQB1-AS1	0.399935	7.78061e-16	postive
BIRC3	HLA-DQB1-AS1	0.314842	4.49422e-10	postive
TNFAIP3	HLA-DQB1-AS1	0.315369	4.18891e-10	postive
FASLG	BHLHE40-AS1	0.384438	1.17822e-14	postive
CDC37	RUFY1-AS1	-0.306571	1.33172e-09	negative
AXL	NKILA	0.49908	5.15622e-25	postive
AXL	NOP14-AS1	0.306489	1.34596e-09	postive
ADAM17	NOP14-AS1	0.324773	1.16593e-10	postive
AXL	MANCR	0.607376	3.53211e-39	postive
BIRC2	NADK2-AS1	0.305657	1.49847e-09	postive
SP1	NADK2-AS1	0.306372	1.3664e-09	postive
BRAF	NADK2-AS1	0.450261	4.04385e-20	postive
BIRC3	LINC02384	0.406272	2.45663e-16	postive
FASLG	LINC02361	0.305014	1.62781e-09	postive
AXL	DNAH10OS	0.32336	1.41687e-10	postive
AXL	SETBP1-DT	0.322758	1.53914e-10	postive
UHRF1	SETBP1-DT	-0.348091	4.02324e-12	negative
PGAM5	SETBP1-DT	-0.334021	3.17305e-11	negative
PGAM5	FTX	-0.300797	2.78718e-09	negative
BRAF	SEMA6A-AS1	0.308392	1.05149e-09	postive
TNFRSF1A	LINC02585	-0.321748	1.76776e-10	negative
TNFAIP3	HIF1A-AS3	0.409211	1.42696e-16	postive
AXL	PGM5-AS1	0.354185	1.59205e-12	postive
ADAM17	LINC02449	0.311632	6.87807e-10	postive
TNFRSF1A	TMEM147-AS1	-0.308494	1.03764e-09	negative
BRD4	TMEM147-AS1	0.471409	3.82455e-22	postive
ADAM17	TMEM147-AS1	0.370611	1.18258e-13	postive
ZBP1	ANKRD44-AS1	0.300669	2.83259e-09	postive
ZBP1	FAM30A	0.42533	6.58744e-18	postive
UHRF1	DLEU1	0.321228	1.89807e-10	postive
ADAM17	LINC01521	0.308233	1.0734e-09	postive
UHRF1	ABALON	0.318386	2.79258e-10	postive
SP1	FLJ20021	-0.3037	1.92664e-09	negative
AXL	SAP30-DT	0.329938	5.66726e-11	postive
SP1	ITFG1-AS1	0.339452	1.44758e-11	postive
AXL	HMGA2-AS1	0.339928	1.35026e-11	postive
AXL	LINC00578	0.399688	8.13413e-16	postive
FASLG	SOCAR	0.365631	2.64234e-13	postive
ZBP1	SOCAR	0.302395	2.27572e-09	postive
TNFAIP3	SOCAR	0.327316	8.18746e-11	postive
PARP1	CENATAC-DT	0.5112	2.34704e-26	postive
AXL	PART1	0.312479	6.15068e-10	postive
SP1	PABPC4-AS1	0.385648	9.57801e-15	postive
BRAF	PABPC4-AS1	0.346502	5.10662e-12	postive
ADAM17	PABPC4-AS1	0.316742	3.48497e-10	postive
SP1	AP4B1-AS1	0.406956	2.16591e-16	postive
ZBP1	CEP250-AS1	0.396805	1.36278e-15	postive
BRD4	ASH1L-AS1	0.307315	1.20935e-09	postive
UHRF1	LINC01082	-0.329979	5.63431e-11	negative
PGAM5	LINC01082	-0.307325	1.20791e-09	negative
ADAM17	KTN1-AS1	0.308212	1.07638e-09	postive
AXL	GSN-AS1	0.361499	5.09493e-13	postive
PGAM5	GSN-AS1	-0.329438	6.08084e-11	negative
TNF	KLHDC7B-DT	0.340196	1.29844e-11	postive
ZBP1	KLHDC7B-DT	0.317156	3.29615e-10	postive
FAS	LINC02528	0.390089	4.44707e-15	postive
FASLG	LINC02528	0.630733	5.40237e-43	postive
ZBP1	LINC02528	0.395745	1.64544e-15	postive
ZBP1	CHRM3-AS2	0.314642	4.61527e-10	postive
TNFAIP3	CHRM3-AS2	0.321324	1.87331e-10	postive
FAS	LINC00426	0.375569	5.23771e-14	postive
FASLG	LINC00426	0.39291	2.71487e-15	postive
ZBP1	LINC00426	0.519633	2.53913e-27	postive
BIRC3	LINC00426	0.309245	9.40724e-10	postive
TNFAIP3	LINC00426	0.319297	2.46857e-10	postive
FASLG	PSMB8-AS1	0.335542	2.55083e-11	postive
ZBP1	PSMB8-AS1	0.462833	2.633e-21	postive
FASLG	LINC02362	0.304786	1.67609e-09	postive
ZBP1	LINC02362	0.475782	1.40006e-22	postive
AXL	LASTR	0.59502	2.76312e-37	postive
SP1	YEATS2-AS1	0.318109	2.89889e-10	postive
BRAF	YEATS2-AS1	0.375449	5.34263e-14	postive
ADAM17	YEATS2-AS1	0.41644	3.66669e-17	postive
AXL	A2M-AS1	0.332686	3.83936e-11	postive
CDC37	A2M-AS1	-0.310876	7.59802e-10	negative
PGAM5	A2M-AS1	-0.308464	1.04164e-09	negative
FAS	MIAT	0.341205	1.11994e-11	postive
FASLG	MIAT	0.644272	2.33149e-45	postive
ZBP1	MIAT	0.54809	8.68018e-31	postive
BIRC3	MIAT	0.32102	1.95261e-10	postive
TNFAIP3	MIAT	0.385124	1.04776e-14	postive
BRAF	EBLN3P	0.300789	2.79003e-09	postive
BRD4	PKD1P6-NPIPP1	0.302936	2.1241e-09	postive
SP1	FGD5-AS1	0.328245	7.18941e-11	postive
BRAF	FGD5-AS1	0.312219	6.36553e-10	postive
TNFAIP3	GK-AS1	0.51271	1.58309e-26	postive
AXL	SH3RF3-AS1	0.38613	8.81851e-15	postive
FASLG	TRBV11-2	0.41983	1.917e-17	postive
ZBP1	TRBV11-2	0.407749	1.8709e-16	postive
TNFAIP3	TRBV11-2	0.360884	5.61368e-13	postive
SP1	EFCAB14-AS1	0.359574	6.89672e-13	postive
BRAF	ERVK13-1	0.359132	7.39072e-13	postive
BRAF	NARF-IT1	0.301083	2.68817e-09	postive
ADAM17	NARF-IT1	0.323292	1.43036e-10	postive
BRD4	PTOV1-AS2	0.365365	2.75741e-13	postive
BRD4	ILF3-DT	0.303686	1.92997e-09	postive
AXL	FENDRR	0.402412	4.97233e-16	postive
UHRF1	FENDRR	-0.33888	1.57327e-11	negative
PGAM5	FENDRR	-0.369924	1.32233e-13	negative
FAS	CARD8-AS1	0.362372	4.4387e-13	postive
FASLG	CARD8-AS1	0.307765	1.14085e-09	postive
ZBP1	CARD8-AS1	0.430597	2.32572e-18	postive
TNFAIP3	CARD8-AS1	0.334668	2.89202e-11	postive
PARP1	LINC00954	0.305896	1.453e-09	postive
PGAM5	SNHG15	0.32459	1.19573e-10	postive
ZBP1	NRIR	0.352281	2.13148e-12	postive
FAS	IRF1-AS1	0.358151	8.61453e-13	postive
FASLG	IRF1-AS1	0.4875	8.81646e-24	postive
TLR3	IRF1-AS1	0.416816	3.41357e-17	postive
ZBP1	IRF1-AS1	0.529401	1.78526e-28	postive
BIRC3	IRF1-AS1	0.340151	1.30691e-11	postive
TNFAIP3	IRF1-AS1	0.368714	1.6089e-13	postive
FAS	LINC02195	0.378561	3.1824e-14	postive
FASLG	LINC02195	0.657868	7.40047e-48	postive
MLKL	LINC02195	0.346461	5.13837e-12	postive
ZBP1	LINC02195	0.410881	1.04565e-16	postive
BIRC3	LINC02195	0.317777	3.03192e-10	postive
UHRF1	PINK1-AS	0.387403	7.08335e-15	postive
AXL	SENCR	0.350728	2.70046e-12	postive
FAS	LINC00884	-0.325105	1.11349e-10	negative
AXL	MBNL1-AS1	0.36035	6.10542e-13	postive
TICAM1	MED14OS	0.31318	5.60524e-10	postive
SP1	COX10-AS1	0.312347	6.25853e-10	postive
BRAF	COX10-AS1	0.387748	6.67299e-15	postive
ZBP1	IFNG-AS1	0.410466	1.12976e-16	postive
BRD4	INE1	0.3099	8.63538e-10	postive
BRD4	ZNF433-AS1	0.313211	5.58224e-10	postive
BRAF	LIMS1-AS1	0.313685	5.24206e-10	postive
TNFAIP3	LIMS1-AS1	0.339754	1.38509e-11	postive
SP1	NFYC-AS1	0.352543	2.04791e-12	postive
FAS	MIR155HG	0.38328	1.43525e-14	postive
FASLG	MIR155HG	0.43019	2.52191e-18	postive
MLKL	MIR155HG	0.318336	2.81155e-10	postive
ZBP1	MIR155HG	0.522528	1.16641e-27	postive
BIRC3	MIR155HG	0.340245	1.28917e-11	postive
BRAF	UBE2Q1-AS1	0.336106	2.35169e-11	postive
ADAM17	UBE2Q1-AS1	0.360819	5.67154e-13	postive
FAS	SUCLA2-AS1	-0.308941	9.78807e-10	negative
AXL	NR2F1-AS1	0.494373	1.65659e-24	postive
UHRF1	NR2F1-AS1	-0.334935	2.78346e-11	negative
PGAM5	NR2F1-AS1	-0.341244	1.11345e-11	negative
ZBP1	LINC02576	0.414849	4.95873e-17	postive
AXL	LINC01081	0.370882	1.13146e-13	postive
TICAM1	AGBL5-IT1	-0.305305	1.56805e-09	negative
RIPK3	MIR194-2HG	0.349794	3.111e-12	postive
ZBP1	TSPOAP1-AS1	0.364907	2.96641e-13	postive
PARP1	TSPOAP1-AS1	0.350656	2.73e-12	postive
TNFRSF1A	OTUD6B-AS1	-0.321886	1.7347e-10	negative
AXL	LINC02884	0.328544	6.8943e-11	postive
AXL	LINC01711	0.540427	8.025e-30	postive
BRAF	SNHG9	-0.337712	1.86437e-11	negative
ADAM17	SNHG9	-0.326069	9.74037e-11	negative
BRAF	SSBP3-AS1	0.315445	4.1463e-10	postive
SP1	RNF213-AS1	0.319607	2.36683e-10	postive
BRD4	RNF213-AS1	0.304275	1.7897e-09	postive
FAS	RHPN1-AS1	-0.30103	2.70604e-09	negative
TNFAIP3	WNT5A-AS1	0.411152	9.93922e-17	postive
PARP1	LINC01679	0.584332	1.03381e-35	postive
RIPK3	DCST1-AS1	0.328125	7.31117e-11	postive
AXL	DCST1-AS1	-0.320803	2.01137e-10	negative
ITPK1	HOXA11-AS	0.342633	9.07486e-12	postive
TNFAIP3	RHOQ-AS1	0.522712	1.10999e-27	postive
CDC37	RAD51-AS1	-0.305088	1.61244e-09	negative
ZBP1	LINC01857	0.32987	5.72183e-11	postive
AXL	DNM3OS	0.350003	3.01426e-12	postive
UHRF1	DNM3OS	-0.325548	1.04724e-10	negative
PGAM5	DNM3OS	-0.385457	9.89812e-15	negative
FASLG	HCP5	0.304063	1.83909e-09	postive
MLKL	HCP5	0.306024	1.42932e-09	postive
AXL	LINC01638	0.345717	5.74241e-12	postive
BRD4	TRAPPC12-AS1	0.394	2.24057e-15	postive
ADAM17	TRAPPC12-AS1	0.401652	5.70727e-16	postive
FAS	LINC01934	0.357913	8.94006e-13	postive
FASLG	LINC01934	0.561644	1.47091e-32	postive
ZBP1	LINC01934	0.53921	1.1365e-29	postive
BIRC3	LINC01934	0.339912	1.35354e-11	postive
TNFAIP3	LINC01934	0.303183	2.05811e-09	postive
AXL	MIR31HG	0.494927	1.44523e-24	postive
PARP1	TMPO-AS1	0.309745	8.81217e-10	postive
PGAM5	TMPO-AS1	0.367166	2.0654e-13	postive
BRD4	LINC00852	0.412781	7.32492e-17	postive
FAS	DLGAP1-AS5	0.316059	3.81936e-10	postive
FASLG	DLGAP1-AS5	0.59904	6.83028e-38	postive
SP1	RFX3-AS1	0.301528	2.5405e-09	postive
BRAF	ZKSCAN7-AS1	0.402119	5.24444e-16	postive
UHRF1	OGFRP1	0.416466	3.64891e-17	postive
PGAM5	OGFRP1	0.462838	2.63024e-21	postive
ADAM17	ARHGAP31-AS1	0.358218	8.52523e-13	postive
AXL	IGFBP7-AS1	0.413125	6.86562e-17	postive
FASLG	WAKMAR2	0.37306	7.92209e-14	postive
ZBP1	WAKMAR2	0.468937	6.70657e-22	postive
TNFAIP3	WAKMAR2	0.53648	2.46887e-29	postive
ITPK1	WAKMAR2	-0.300044	3.06523e-09	negative
FAS	EML4-AS1	0.339182	1.50568e-11	postive
FASLG	EML4-AS1	0.5237	8.49548e-28	postive
ZBP1	EML4-AS1	0.43777	5.46804e-19	postive
TNFAIP3	EML4-AS1	0.340937	1.16481e-11	postive
AXL	MYO16-AS1	0.443156	1.8025e-19	postive
PGAM5	PVT1	0.350553	2.7729e-12	postive
BRD4	C1orf220	0.378921	2.99602e-14	postive
UHRF1	EMSLR	0.361134	5.39687e-13	postive
CDC37	EMSLR	0.344214	7.18159e-12	postive
PGAM5	EMSLR	0.515578	7.45437e-27	postive
ITPK1	EMSLR	0.304973	1.63645e-09	postive
RIPK3	LINC02014	0.305872	1.45752e-09	postive
TNFRSF1A	ZKSCAN2-DT	-0.300444	2.91443e-09	negative
BRD4	ZKSCAN2-DT	0.311475	7.02235e-10	postive
FAS	LINC01871	0.321151	1.91805e-10	postive
FASLG	LINC01871	0.75178	1.92675e-69	postive
MLKL	LINC01871	0.300979	2.72366e-09	postive
ZBP1	LINC01871	0.476703	1.13087e-22	postive
BIRC3	LINC01871	0.443997	1.51304e-19	postive
CDC37	NPTN-IT1	-0.368389	1.69579e-13	negative
PGAM5	NPTN-IT1	-0.362811	4.14089e-13	negative
