# Supplementary material for: A Necroptosis-Related lncRNA-Based Signature to Predict Prognosis and Probe Molecular Characteristics of Stomach Adenocarcinoma
Source: Front Genet. 2022 Mar 7;13:833928. doi: 10.3389/fgene.2022.833928 (PMC8940523; doi:10.3389/fgene.2022.833928)
Supplement: Supplementary file 2 [file Table3.XLSX]

## Sheet: Sheet1
Gene	HR	HR.95L	HR.95H	Pvalue
REPIN1-AS1	0.769684	0.642391	0.9222	0.004539
SREBF2-AS1	0.722619	0.546013	0.956347	0.0230786
LRRC8C-DT	2.08614	1.02916	4.22864	0.04138
UBL7-AS1	0.620476	0.419478	0.917784	0.0168715
LINC00460	1.07669	1.01365	1.14365	0.0163703
MAGI2-AS3	1.19723	1.004	1.42764	0.0450234
MSC-AS1	1.40059	1.03747	1.89081	0.0277932
LINC02773	2.19191	1.13668	4.22677	0.0191632
CHROMR	1.18965	1.0104	1.40069	0.0371509
LINC01094	1.60965	1.22542	2.11435	0.000624283
FLNB-AS1	1.45259	1.06584	1.97968	0.0180968
LINC00519	3.0226	1.47749	6.18353	0.002455
POLH-AS1	0.767205	0.600262	0.980579	0.0342932
SCAT1	1.24714	1.02584	1.51618	0.0266986
MANCR	1.1738	1.06422	1.29466	0.00135229
ITFG1-AS1	1.83908	1.04905	3.22408	0.0334073
LASTR	1.09108	1.04226	1.14219	0.000189817
PINK1-AS	0.723509	0.554882	0.943381	0.0168271
SENCR	1.57636	1.07714	2.30695	0.0191599
LINC01711	1.0829	1.03196	1.13636	0.00119677
LINC01638	1.50766	1.10368	2.05951	0.00988435
PVT1	0.880011	0.796897	0.971794	0.0115631
