# Supplementary material for: A Necroptosis-Related lncRNA-Based Signature to Predict Prognosis and Probe Molecular Characteristics of Stomach Adenocarcinoma
Source: Front Genet. 2022 Mar 7;13:833928. doi: 10.3389/fgene.2022.833928 (PMC8940523; doi:10.3389/fgene.2022.833928)
Supplement: Supplementary file 7 [file Table4.XLSX]

## Sheet: Sheet1
Gene	Coef
REPIN1-AS1	-0.135698974988713
UBL7-AS1	-0.143332406715365
LINC00460	0.0654760115468062
LINC02773	0.840947593808191
CHROMR	0.00363419511131637
LINC01094	0.150664150519281
FLNB-AS1	0.0658463031226264
ITFG1-AS1	0.632153819393897
LASTR	0.00657700176007134
PINK1-AS	-0.177349458432953
LINC01638	0.396460038856115
PVT1	-0.0673934350841715
