# Supplementary material for: A Necroptosis-Related lncRNA-Based Signature to Predict Prognosis and Probe Molecular Characteristics of Stomach Adenocarcinoma
Source: Front Genet. 2022 Mar 7;13:833928. doi: 10.3389/fgene.2022.833928 (PMC8940523; doi:10.3389/fgene.2022.833928)
Supplement: Supplementary file 8 [file Table1.XLSX]

## Sheet: Sheet1
Necroptosis
FADD
FAS
FASLG
MLKL
RIPK1
RIPK3
TLR3
TNF
TNFRSF1A
RIPK1
RIPK3
MLKL
TRADD
TRAF2
TRAF5
FADD
ZBP1
CASP8
BIRC2
BIRC3
TLR3
TLR4
CYLD
FAS
TICAM1
IFNR
SP1
BRD4
BRAF
AXL
UHRF1
CDC37
PARP1
PGAM5
TNFAIP3
PELI1
ADAM17
IPMK
ITPK1
